# Supplementary material for: Thermosetting Resin for Plug and Abandonment of Oil Wells with Reduced Environmental Impact
Source: Polymers (Basel). 2025 Jan 16;17(2):212. doi: 10.3390/polym17020212 (PMC11769116; doi:10.3390/polym17020212)
Supplement: Supplementary file 1 [file polymers-17-00212-s001.zip]

Archive with 1 entries (1 files):
- polymers-3402808-supplementary.pdf
